# Supplementary material for: Subtractive Low-Temperature Preparation Route for Porous SiO2 Used for the Catalyst-Assisted Growth of ZnO Field Emitters
Source: Nanomaterials (Basel). 2021 Dec 10;11(12):3357. doi: 10.3390/nano11123357 (PMC8709353; doi:10.3390/nano11123357)
Supplement: Supplementary file 1 [file nanomaterials-11-03357-s001.zip]

Archive with 1 entries (1 files):
- nanomaterials-1460115-supplementary.pdf
